# Supplementary material for: Seeing through the eyes of the sabertooth Thylacosmilus atrox (Metatheria, Sparassodonta)
Source: Commun Biol. 2023 Mar 21;6:257. doi: 10.1038/s42003-023-04624-5 (PMC10030895; doi:10.1038/s42003-023-04624-5)
Supplement: Supplementary file 3 — Supplementary Data 1 [file 42003_2023_4624_MOESM3_ESM.xls]

## Sheet: Dataset
Seeing through the eyes of the sabertooth Thylacosmilus atrox (Metatheria, Sparassodonta)
Charlène Gaillard, Ross D. E. MacPhee, and Analía M. Forasiepi
Supplementery Data 1. Selected data on orbital orientation of Carnivora and Marsupialia from the literature. Values in purple are our measurements (see Supplementary Tables S3) taken according to the landmarks given by the authors of the corresponding column. Abbreviations: CH19, Casares-Hidalgo et al. (2019); H05, Heesy (2005); F&G09, Finarelli and Goswami (2009); P&A17, Pilatti and Astúa (2017).
Status	Systematics		Family	Genus	Species1	Convergence				Orbitotemporal		Verticality	Frontation	Frontation	Frontation	Verticality
						H05	F&G09	P&A17	CH19	H05	CH19	H05	H05	F&G09	CH19	P&A17
Extant	Metatheria	Dasyuromorphia	Dasyuridae	Dasyurus	hallucatus	46.61	26.22	46.46	47.36	156.32	23.73	49.19	22.25	64.71	47.45	50.24
Extant	Metatheria	Dasyuromorphia	Dasyuridae	Dasyurus	maculatus	44.75	25.37	47.19	47.07	155.56	25.73	53.08	25.69	66.84	49.13	50.2
Extant	Metatheria	Dasyuromorphia	Dasyuridae	Dasyurus	hallucatus	41.61
Extant	Metatheria	Dasyuromorphia	Dasyuridae	Sarcophilus	harrisi	40.94	31.09	42.86	45.47	127.43	54.81	72.72	61.4	71.79	69.13	61.63
Fossil	Metatheria	Dasyuromorphia	Thylacinidae	Thylacinus	cynocephalus	56.1				125.6		65.9	60.7
Fossil	Metatheria	Dasyuromorphia	Thylacinidae	Thylacinus	cynocephalus	63.8	19.32	49.55	50.12	123.66	48.04	55.18	49.93	78.81	61.18	57.61
Extant	Metatheria	Didelphimorphia	Didelphidae	Caluromys	derbianus	45.1				141.6		56.7	42.2
Extant	Metatheria	Didelphimorphia	Didelphidae	Caluromys	lanatus	51.6		53.87		140.9		57.8	44.5			48.02
Extant	Metatheria	Didelphimorphia	Didelphidae	Caluromys	philander	48.7				144.6		55.6	41.6
Extant	Metatheria	Didelphimorphia	Didelphidae	Caluromysiops	irrupta			48.05								57.31
Extant	Metatheria	Didelphimorphia	Didelphidae	Chironectes	minimus	51.1		60		142		52.3	43.4			41.01
Extant	Metatheria	Didelphimorphia	Didelphidae	Chironectes	sp.	46.76	28.72	55.53	55.45	151.24	30.14	48.9	27.43	62.01	44.23	42.26
Extant	Metatheria	Didelphimorphia	Didelphidae	Didelphis	albiventris	45.9		54.18		150.9		54.2	35.2			43.34
Extant	Metatheria	Didelphimorphia	Didelphidae	Didelphis	marsupialis	57.2				148.2		46.1	34.9
Extant	Metatheria	Didelphimorphia	Didelphidae	Didelphis	virginiana	59.8				146.4		49.3	34.7
Extant	Metatheria	Didelphimorphia	Didelphidae	Didelphis	virginiana	50.88	21.83	56.13	56.13	151.81	31.41	43.42	27.65	68.94	42.98	39.66
Extant	Metatheria	Didelphimorphia	Didelphidae	Glironia	venusta			61.05								36.14
Extant	Metatheria	Didelphimorphia	Didelphidae	Gracilinanus	agilis			58.23								41.46
Extant	Metatheria	Didelphimorphia	Didelphidae	Lestodelphys	halli			57.92								43.53
Extant	Metatheria	Didelphimorphia	Didelphidae	Lutreolina	crassicaudata	46.5		50.33		154.3		59.2	36.4			47.57
Extant	Metatheria	Didelphimorphia	Didelphidae	Marmosa	robinsoni	42.4				151.7		59.9	32
Extant	Metatheria	Didelphimorphia	Didelphidae	Marmosa (Marmosa)	murina	45.8		57.37		144		60.7	40.7			43
Extant	Metatheria	Didelphimorphia	Didelphidae	Marmosa (Micoureus)	demerarae			57.69								41.69
Extant	Metatheria	Didelphimorphia	Didelphidae	Marmosops	incanus			57.05								39.67
Extant	Metatheria	Didelphimorphia	Didelphidae	Metachirus	nudicaudatus	44		52.55		162.5		49.3	19			41.13
Extant	Metatheria	Didelphimorphia	Didelphidae	Monodelphis	domestica	43.41
Extant	Metatheria	Didelphimorphia	Didelphidae	Monodelphis	americana	42.8				168.1		48.2	13.5
Extant	Metatheria	Didelphimorphia	Didelphidae	Monodelphis	brevicaudata	47.7		52.34		164.7		57.8	21.1			42.31
Extant	Metatheria	Didelphimorphia	Didelphidae	Philander	andersoni	45.3				158.4		49.2	27.2
Extant	Metatheria	Didelphimorphia	Didelphidae	Philander	opossum	49.2		53.83		154		51.1	31.7			43.09
Extant	Metatheria	Didelphimorphia	Didelphidae	Thylamys	elegans			55.38								42.91
Extant	Metatheria	Didelphimorphia	Didelphidae	Tlacuatzin	canescens			55.29				52.3	34.7			44.54
Extant	Metatheria	Diprotodontia	Macropodidae	Macropus	eugenii	43.9
Extant	Metatheria	Diprotodontia	Petauridae	Dactylopsila	palpator	59.5				136.7		48.1	45
Extant	Metatheria	Diprotodontia	Petauridae	Petaurus	australis	42.7				131.2		69.8	58.8
Extant	Metatheria	Diprotodontia	Phalangeridae	Phalanger	carmelitae	62.4				143.6		49.1	38.6
Extant	Metatheria	Diprotodontia	Phalangeridae	Phalanger	lullulae	62.3		62.4		140		49.1	42.5
Extant	Metatheria	Diprotodontia	Phalangeridae	Phalanger	orientalis	62.6				139.7		49.2	41.5
Extant	Metatheria	Diprotodontia	Phalangeridae	Phalanger	sericeus	61.2				145.2		48.5	39.2
Extant	Metatheria	Diprotodontia	Phalangeridae	Phalanger	vestitus	65.2				153.9		39.8	27.5
Extant	Metatheria	Diprotodontia	Phalangeridae	Trichosurus	amhemensis	55.5				157.9		46.8	27.4
Extant	Metatheria	Diprotodontia	Phalangeridae	Trichosurus	caninus	55.3				157.4		44.9	26.3
Extant	Metatheria	Diprotodontia	Phalangeridae	Trichosurus	vupecula	59.7				153.9		43.6	30.9
Extant	Metatheria	Diprotodontia	Pseuocheiridae	Petauroides	volans	51.1				144.4		59.2	38.7
Extant	Metatheria	Diprotodontia	Pseuocheiridae	Pseudocheirus	caroli	47				151.8		52.5	36.3
Extant	Metatheria	Diprotodontia	Pseuocheiridae	Pseudocheirus	forbesi	53.2				148.7		51.6	41.4
Fossil	Metatheria	Diprotodontia	Thylacoleonidae	Thylacoleo	carnifex	49.79	26.1		46.62	140.29	36.48	61.22	54.98	73.5	64.01
Fossil	Metatheria	Sparassodonta	Thylacosmilidae	Thylacosmilus	atrox	32.73	16.05		23.42	132.49	39.31	79.12	70.84	81.35	85.49
Fossil	Metatheria	Sparassodonta	Hathliacynidae	Cladosictis	patagonica	66.1	22.99	63.74	63.16	154.7	22.06	36.8	21.44	80.28	34.36	36.71
Fossil	Metatheria	Sparassodonta	Hathliacynidae	Sipalocyon	externus	60.68	28.93	62.5	62.44	155.89	25.18	44.56	26.31		37.71	44.7
Fossil	Metatheria	Sparassodonta	Hathliacynidae	Sipalocyon	gracilis	56.88	25.14	61.81	61.92	156.41	25.84	51.53	22.65	68.7	37.58	37.1
Fossil	Metatheria	Sparassodonta		Pharsophorus	sp.	52.35	28.64	51.68	51.68			57.35		62.39
Fossil	Metatheria	Sparassodonta		Arminheringia	sp.	51.16		56.45	56.34			40.04	24.99		42.27
Fossil	Metatheria	Sparassodonta	Borhyaenidae	Arctodictis	sinclairi	53.02	26.56	59.23	58.17	160.41	22.93	48.18	20.16	68.98	37.96
Fossil	Metatheria	Sparassodonta	Borhyaenidae	Borhyaena	tuberata	57.38	20.57	56.85	57.16	140.25	40.03	54.41	40.47	70.27	50.31	50.82
Extant	Eutheria	Caniformia	Ailuridae	Ailurus	fulgens	58.8	28.497		59.18	135.6	46.3	62.7	47.2	68.448	54.74
Extant	Eutheria	Caniformia	Amphicyonidae	Daphoenodon	superbus		36.737							59.025
Extant	Eutheria	Caniformia	Amphicyonidae	Daphoenus	hartshornianus		27.039							66.21
Extant	Eutheria	Caniformia	Amphicyonidae	Daphoenus	vetus		21.349							70.168
Fossil	Eutheria	Caniformia	Canidae	Aelurodon	ferox		28.874							74.554
Fossil	Eutheria	Caniformia	Canidae	Aelurodon	mcgrewi		26.946							74.692
Fossil	Eutheria	Caniformia	Canidae	Aelurodon	taxoideas		32.753							72.216
Extant	Eutheria	Caniformia	Canidae	Aenocyon2	dirus		19.552							79.335
Extant	Eutheria	Caniformia	Canidae	Alopex	lagopus	43				145.2		59.4	36.9
Fossil	Eutheria	Caniformia	Canidae	Borophagus	littoralis		22.93							83.303
Fossil	Eutheria	Caniformia	Canidae	Borophagus	secundus		22.271							73.851
Extant	Eutheria	Caniformia	Canidae	Canis	aureus				44.46		37.46				58.55
Extant	Eutheria	Caniformia	Canidae	Canis	latrans				46.35		41.12				60.93
Extant	Eutheria	Caniformia	Canidae	Canis	lupus	50.4
Extant	Eutheria	Caniformia	Canidae	Canis	lupus	50.7	18.122		46.04	139.1	41.8	58.5	42.3	75.619	60.51
Extant	Eutheria	Caniformia	Canidae	Canis	mesomelas				45.85		39.02				57.58
Fossil	Eutheria	Caniformia	Canidae	Carpocyon	webbi		18.324							83.604
Extant	Eutheria	Caniformia	Canidae	Cerdocyon	thous	50.3	18.49		45.56	139.7	34.22	65	46.1	80.232	57.78
Extant	Eutheria	Caniformia	Canidae	Chrysocyon	brachyurus				46.06		39.51				65.97
Extant	Eutheria	Caniformia	Canidae	Cuon	alpinus	51.7			44.39	141.4	35.66	61.3	42.1		58.81
Fossil	Eutheria	Caniformia	Canidae	Enhydrocyon	pahinsintewakpa		36.505							49.309
Fossil	Eutheria	Caniformia	Canidae	Enhydrocyon	stenocephalus		32.614							65.535
Fossil	Eutheria	Caniformia	Canidae	Epicyon	saevus		21.257							74.063
Extant	Eutheria	Caniformia	Canidae	Hesperocyon	gregarius		27.78							64.125
Extant	Eutheria	Caniformia	Canidae	Lycalopex	culpaeus				50.48		37.54				52.72
Extant	Eutheria	Caniformia	Canidae	Lycalopex	gymnocercus				50.53		32.75				51.76
Extant	Eutheria	Caniformia	Canidae	Lycalopex	vetulus				48.44		35.91				55.34
Extant	Eutheria	Caniformia	Canidae	Lycaon	pictus	48.2			50.24	138.9	41.06	62.7	43.3		54.26
Extant	Eutheria	Caniformia	Canidae	Mesocyon	brachyops		22.674
Extant	Eutheria	Caniformia	Canidae	Mesocyon	coryphaeus		24.916							70.134
Fossil	Eutheria	Caniformia	Canidae	Microtomarctus	conferta		20.863							71.756
Extant	Eutheria	Caniformia	Canidae	Nyctereutes	procyonoides	49.6			49.16	142.5	37.49	61.5	45.6		56.51
Extant	Eutheria	Caniformia	Canidae	Osbornodon	fricki		18.515							84.84
Extant	Eutheria	Caniformia	Canidae	Otocyon	megalotis	53.1	19.029		42.95	137.6	34.5	64	47	81.256	59.01
Extant	Eutheria	Caniformia	Canidae	Speothos	venaticus	45.3			50.01	147	34.24	67.1	38.6		53.66
Fossil	Eutheria	Caniformia	Canidae	Tomarctus	brevirostris		30.806							68.551
Fossil	Eutheria	Caniformia	Canidae	Tomarctus	hippophaga		26.462							68.531
Extant	Eutheria	Caniformia	Canidae	Urocyon	cinereoargenteus	56.2			41.93	131.4	40.86	66.2	54		66.15
Extant	Eutheria	Caniformia	Canidae	Vulpes	chama				40.95		44.14				59.99
Extant	Eutheria	Caniformia	Canidae	Vulpes	lagopus				45.37		34.24				54.89
Extant	Eutheria	Caniformia	Canidae	Vulpes	macrotis				47.56		34.1				54.14
Extant	Eutheria	Caniformia	Canidae	Vulpes	velox				45.58		34.93				55.05
Extant	Eutheria	Caniformia	Canidae	Vulpes	vulpes	45.2	21.527		49.2	145.2	34.08	58.6	37.4	71.41	51.66
Extant	Eutheria	Caniformia	Canidae	Vulpes	zerda				45.84		35.38				56.32
Extant	Eutheria	Caniformia	Mephitidae	Aonyx	capensis				49.08		38.69				55.63
Extant	Eutheria	Caniformia	Mephitidae	Eira	barbara				46.62		41.35				64.97
Extant	Eutheria	Caniformia	Mephitidae	Mephitis	mephitis		22.895		39.11		24.57			71.825	62.35
Extant	Eutheria	Caniformia	Mephitidae	Spilogale	putorius		23.617							72.205
Extant	Eutheria	Caniformia	Mustelidae	Enhydra	lutris		33.824		41.75		19.94			60.593	57.63
Extant	Eutheria	Caniformia	Mustelidae	Gulo	gulo		31.291							66.054
Extant	Eutheria	Caniformia	Mustelidae	Leptarctus	primus		26.624							80.809
Extant	Eutheria	Caniformia	Mustelidae	Lutra	lutra				42.13		45.57				48.01
Extant	Eutheria	Caniformia	Mustelidae	Martes	americana				42.49		24.28				56.31
Extant	Eutheria	Caniformia	Mustelidae	Martes	foina				45.27		36.94				60.62
Extant	Eutheria	Caniformia	Mustelidae	Martes	pennanti		26.94		48.5		32.75			67.183	55.88
Extant	Eutheria	Caniformia	Mustelidae	Meles	meles		28.131		46.63		33.05			65.415	56.7
Extant	Eutheria	Caniformia	Mustelidae	Melogale	personata		22.046							73.446
Extant	Eutheria	Caniformia	Mustelidae	Mustela	nigripes				49.18		26.41				49.21
Extant	Eutheria	Caniformia	Mustelidae	Mustela	putorius	35.3
Extant	Eutheria	Caniformia	Mustelidae	Pteronura	brasiliensis				55.4		15.61				38.96
Extant	Eutheria	Caniformia	Mustelidae	Taxidea	taxus		33.727		51.32		23.59			61.457	50.72
Extant	Eutheria	Caniformia	Procyonidae	Bassaricyon	alleni	43.4			48.31	138.1	44.92	69.6	51.2		65.85
Extant	Eutheria	Caniformia	Procyonidae	Bassaricyon	astutus	46.3				142.5		65.3	48.5
Extant	Eutheria	Caniformia	Procyonidae	Bassaricyon	gabbii	48.2			47.94	131.1	50.8	70.9	58.5		68.43
Extant	Eutheria	Caniformia	Procyonidae	Nasua	narica		22.243		40.24		29.63			73.128	64.12
Extant	Eutheria	Caniformia	Procyonidae	Nasua	nasua	40.3			46.8	154.1	26.49	59.5	32.3		54.1
Extant	Eutheria	Caniformia	Procyonidae	Potos	flavus	53.1	32.079		48.89	132.1	46.09	70.6	61.4	80.52	70.87
Extant	Eutheria	Caniformia	Procyonidae	Procyon	cancrivorus		26.11							68.892
Extant	Eutheria	Caniformia	Procyonidae	Procyon	lotor	55.6	25.075		55.98	138.9	38.76	59.5	48.7	69.938	56.87
Extant	Eutheria	Caniformia	Ursidae	Ailuropoda	melanoleuca		33.529		48.76		30.51			58.287	53.09
Extant	Eutheria	Caniformia	Ursidae	Arctodus	simus		18.885							83.276
Extant	Eutheria	Caniformia	Ursidae	Helarctos	malayanus				48.63		52.05				71.59
Extant	Eutheria	Caniformia	Ursidae	Melursus	ursinus		18.165		48.54		44.48			73.616	63.89
Extant	Eutheria	Caniformia	Ursidae	Tremarctos	ornatus		23.351		50.31		49.09			75.728	66.26
Extant	Eutheria	Caniformia	Ursidae	Ursus	americanus		25.583		42.36		43.31			78.855	70.64
Extant	Eutheria	Caniformia	Ursidae	Ursus	arctos				48.76		50.75				69.55
Extant	Eutheria	Caniformia	Ursidae	Ursus	maritimus				43.94		43.86				68.68
Extant	Eutheria	Caniformia	Ursidae	Ursus	thibetanus				50.36		44.88				65.44
Extant	Eutheria	Feliformia	Eupleridae	Cryptoprocta	ferox	51.3	25.402		46.4	142.7	30.54	62.1	43	70.656	54.13
Extant	Eutheria	Feliformia	Eupleridae	Eupleres	goudotii		22.485		42.84		22.12			70.062	53.2
Extant	Eutheria	Feliformia	Eupleridae	Fossa	fossana		25.353		46.66		40.53			67.376	50.14
Extant	Eutheria	Feliformia	Eupleridae	Galidia	elegans	35.9	21.687			152.5		70.7	40.5	71.633
Extant	Eutheria	Feliformia	Eupleridae	Galidictis	fasciata	34.2				144.9		75.2	49.3
Extant	Eutheria	Feliformia	Eupleridae	Salanoia	concolor	36.4				148.2		73.9	45.9
Extant	Eutheria	Feliformia	Felidae	Acinonyx	jubatus	56.9	32.761		41.65	117.9	52.77	64.2	63.1	67.122	72.38
Extant	Eutheria	Feliformia	Felidae	Caracal	caracal				48.95		48.15				64.27
Extant	Eutheria	Feliformia	Felidae	Felis	aurata	60.6				124.7		60.1	58.6
Extant	Eutheria	Feliformia	Felidae	Felis	bengalensis	63.2				123.8		64.8	56.6
Extant	Eutheria	Feliformia	Felidae	Felis	bengalensis (BAR)	71.2				114.7		62	59
Extant	Eutheria	Feliformia	Felidae	Felis	concolor	61.1				124.6		58.2	55.4
Extant	Eutheria	Feliformia	Felidae	Felis	pardalis	62.9				126.3		61.9	54.9
Extant	Eutheria	Feliformia	Felidae	Felis	planiceps (BAR)	63.5				126.5		63.7	51.1
Extant	Eutheria	Feliformia	Felidae	Felis	serval	69.1				115.5		64	60.4
Extant	Eutheria	Feliformia	Felidae	Felis	silvestris catus	65.4	33.161			120.9		62.1	56.9	79.028
Extant	Eutheria	Feliformia	Felidae	Felis	tigrina	64.1				130		53.9	49
Extant	Eutheria	Feliformia	Felidae	Felis	viverrina	53.6				134.9		63.2	50.7
Extant	Eutheria	Feliformia	Felidae	Felis	viverrina (BAR)	63.5				127.2		60.6	55.9
Extant	Eutheria	Feliformia	Felidae	Felis	wiedii	57.4				125.5		69.1	58.8
Extant	Eutheria	Feliformia	Felidae	Felis	wiedii (BAR)	66.4				119.4		65.6	61.4
Fossil	Eutheria	Feliformia	Felidae	Homotherium	hadarensis		22.177							74.019
Fossil	Eutheria	Feliformia	Felidae	Homotherium	serum				37.24		37.36				66.93
Fossil	Eutheria	Feliformia	Felidae	Homotherium	serum	49.86	21.25	41.72	44.58			56.25
Extant	Eutheria	Feliformia	Felidae	Leopardus	colocolo				47.61		47.84				67.27
Extant	Eutheria	Feliformia	Felidae	Leopardus	geoffroyi				45.05		41.53				65.75
Extant	Eutheria	Feliformia	Felidae	Leopardus	guigna				43.11		42.17	125.5			67.9
Extant	Eutheria	Feliformia	Felidae	Leopardus	pardalis				51.38		49.7				66.53
Extant	Eutheria	Feliformia	Felidae	Leopardus	wiedii				49.91		51.6				67.61
Extant	Eutheria	Feliformia	Felidae	Leptailurus	serval				48.11		20.01				65.8
Extant	Eutheria	Feliformia	Felidae	Lynx	canadensis	59.6			43.93	124.9	44.72	60.4	56.2		66.01
Extant	Eutheria	Feliformia	Felidae	Lynx	lynx				44.97		48.53				65.67
Extant	Eutheria	Feliformia	Felidae	Lynx	pardinus				45.1		49.39				70.03
Extant	Eutheria	Feliformia	Felidae	Lynx	rufus	65	31.883		43.81	121.5	51.64	59.4	58	71.7	72.52
Extant	Eutheria	Feliformia	Felidae	Neofelis	nebulosa	61.1				131.7		55.1	47.69
Fossil	Eutheria	Feliformia	Felidae	Panthera	atrox		12.408							78.698
Extant	Eutheria	Feliformia	Felidae	Panthera	leo	67.6			53.25	131.5	39.95	50.2	41.5		53.41
Extant	Eutheria	Feliformia	Felidae	Panthera	leo	59.93	25.1	71.8	55.22	136.87	39.4	47.53	43.5	69.12	51.85	36.78
Extant	Eutheria	Feliformia	Felidae	Panthera	onca	62.1			57.28	127.4	45.44	60.9	54.5		57.42
Extant	Eutheria	Feliformia	Felidae	Panthera	pardus				55.33		46.96				49.19
Extant	Eutheria	Feliformia	Felidae	Panthera	tigris				54.97		45.94				48.24
Extant	Eutheria	Feliformia	Felidae	Panthera	uncia	59.4				125.7		56.8	49.3
Extant	Eutheria	Feliformia	Felidae	Pardofelis	marmorata				51.69		56.01				69.35
Extant	Eutheria	Feliformia	Felidae	Prionailurus	bengalensis		30.403		53.24		48.12			76.709	60.13
Extant	Eutheria	Feliformia	Felidae	Prionailurus	rubiginosus				49.99		45.29				62.2
Extant	Eutheria	Feliformia	Felidae	Prionailurus	viverrinus				50.74		43.43				63.07
Extant	Eutheria	Feliformia	Felidae	Puma	concolor				47.8		46.61				69.12
Extant	Eutheria	Feliformia	Felidae	Puma	yagouaroundi				45.55		42.96				67.99
Fossil	Eutheria	Feliformia	Felidae	Smilodon	fatalis		21.423		38.19		41.08			76.558	70.33
Fossil	Eutheria	Feliformia	Felidae	Smilodon	fatalis	46.4	16.9	44.08	40.72	135.36	40.24		37.76	78.7	63.35
Fossil	Eutheria	Feliformia	Felidae	Smilodon	populator	39.62	14.66	38.47	38.21	148.38	30.7	63.88	43.29	77.5	65.73	59.5
Extant	Eutheria	Feliformia	Herpestidae	Atilax	paludinosus	42.6				139		73.5	56.8
Extant	Eutheria	Feliformia	Herpestidae	Atilax	paludinosus (BAR)	47.3				136		73.6	57
Extant	Eutheria	Feliformia	Herpestidae	Bdeogale	jacksoni	42.4				143.1		64.2	51.9
Extant	Eutheria	Feliformia	Herpestidae	Bdeogale	jacksoni (BAR)	42.5				143.2		72.6	52.7
Extant	Eutheria	Feliformia	Herpestidae	Bdeogale	nigripes	34.7				155.7		62.8	38.6
Extant	Eutheria	Feliformia	Herpestidae	Crossarchus	alexandri	39.3				149.7		67.5	46.1
Extant	Eutheria	Feliformia	Herpestidae	Cynictis	penicillata		27.696							85.708
Extant	Eutheria	Feliformia	Herpestidae	Cynictis	penicillata (BAR)	47.7				140.9		66.9	45.7
Extant	Eutheria	Feliformia	Herpestidae	Cynictis	selousi	44.2				140.8		65.9	47.3
Extant	Eutheria	Feliformia	Herpestidae	Dologale	dybowskii	45				136.6		75.2	63.5
Extant	Eutheria	Feliformia	Herpestidae	Helogale	hirtula	43.1				144.2		70.9	52.4
Extant	Eutheria	Feliformia	Herpestidae	Herpestes	edwardsi				34.77		27.76				67.57
Extant	Eutheria	Feliformia	Herpestidae	Herpestes	ichneumon				35.36		29.55				68.62
Extant	Eutheria	Feliformia	Herpestidae	Herpestes	ichneumon cafer	34.9				146.1		87.8	61.8
Extant	Eutheria	Feliformia	Herpestidae	Herpestes	ichneumon funestus	39.6				141.5		83.9	58.1
Extant	Eutheria	Feliformia	Herpestidae	Herpestes	javanicus				32.04		30.31				72.73
Extant	Eutheria	Feliformia	Herpestidae	Herpestes	sanguineus	39				149.8		70.9	50.4
Extant	Eutheria	Feliformia	Herpestidae	Herpestes	sanguineus (BAR)	41.2				141.7		76.4	54.5
Extant	Eutheria	Feliformia	Herpestidae	Herpestes	semitorquatus	34.3				145.9		71	54.8
Extant	Eutheria	Caniformia	Herpestidae	Ichneumia	striatus				46.65		30.24				57.91
Extant	Eutheria	Caniformia	Herpestidae	Ichneumia	albicauda	41.4	24.747		37.14	144.8	33.95	67.9	50	72.716	68.75
Extant	Eutheria	Caniformia	Herpestidae	Ichneumia	albicauda (BAR)	44.5				138.8		69.7	54.9
Extant	Eutheria	Feliformia	Herpestidae	Mungos	mungo	45.7				141.8		77.3	56.2
Extant	Eutheria	Feliformia	Herpestidae	Mungos	mungo				37.76		26.89				66.29
Extant	Eutheria	Feliformia	Herpestidae	Suricata	suricatta	42.6				127.2		76.9	70.4
Extant	Eutheria	Feliformia	Herpestidae	Suricata	suricatta				41.79		44.01				71.15
Extant	Eutheria	Feliformia	Herpestidae	Suricata	suricatta (BAR)	43.4				127.8		77.2	73.6
Extant	Eutheria	Feliformia	Hyaenidae	Crocuta	crocuta	56.4	28.975		38.2	134.9	32.92	63.2	46.9	74.439	63.2
Extant	Eutheria	Feliformia	Hyaenidae	Hyaena	hyaena	51.6			42.96	138.2	43.18	65.8	47.2		59.26
Extant	Eutheria	Feliformia	Hyaenidae	Proteles	cristata	69.3	35.35		41.69	119.5	42.77	66.5	58	70.705	68.58
Extant	Eutheria	Feliformia	Nandiniidae	Nandinia	biontata	47.5	25.728			142.5		64.5	48.3	70.634
Extant	Eutheria	Feliformia	Nimravidae	Barbourofelis	morrisi		30.601							86.551
Extant	Eutheria	Feliformia	Nimravidae	Dinictis	cyclops		31.453							72.78
Extant	Eutheria	Feliformia	Nimravidae	Dinictis	feline		32.687							66.869
Extant	Eutheria	Feliformia	Nimravidae	Hoplophoneus	primaevus		25.202							71.12
Extant	Eutheria	Feliformia	Nimravidae	Nimravus	brachyops		32.386							68.402
Extant	Eutheria	Feliformia	Nimravidae	Pogonodon	platycopis		22.914							75.049
Extant	Eutheria	Feliformia	Viverridae	Arctictis	binturong	54.5			56.52	136.1	38.49	61.9	53.5		61.8
Extant	Eutheria	Feliformia	Viverridae	Arctogalidia	trivirgata	45.5				136.6		67.1	49.2
Extant	Eutheria	Feliformia	Viverridae	Civettictis	civetta	48.1	29.011			147.6		60.5	39.2	64.663
Extant	Eutheria	Feliformia	Viverridae	Cynogale	bennetti	59.5			33.67	149.5	33.67	49.8	32.5		58.6
Extant	Eutheria	Feliformia	Viverridae	Genetta	angolensis	54.9				143.8		56.2	40.8
Extant	Eutheria	Feliformia	Viverridae	Genetta	genetta	48.1	33.652			148.9		57.7	35	63.854
Extant	Eutheria	Feliformia	Viverridae	Genetta	maculata	52.8				144.2		65.7	40.6
Extant	Eutheria	Feliformia	Viverridae	Genetta	servalina	48.5				150.8		57.8	39
Extant	Eutheria	Feliformia	Viverridae	Genetta	tigrina	52.7				145.6		56.3	39.9
Extant	Eutheria	Feliformia	Viverridae	Genetta	victoriae	52.5				149.6		53.8	34.2
Extant	Eutheria	Feliformia	Viverridae	Hemigalus	derbyanus	42.6				150.1		60.1	38.4
Extant	Eutheria	Feliformia	Viverridae	Paguma	larvata	52.5				144.4		61.8	42.7
Extant	Eutheria	Feliformia	Viverridae	Paguma	larvata				41.49		41.49				48.7
Extant	Eutheria	Feliformia	Viverridae	Paradoxurus	hemaphroditus		41.574		59.04	153.2	34.98	59.2	35.2	59.446	52.61
Extant	Eutheria	Feliformia	Viverridae	Poiana	richardsoni	47.5				150.1		58.1	38
Extant	Eutheria	Feliformia	Viverridae	Prionodon	pardicolor	38.2				153.2		59.2	35.2
Extant	Eutheria	Feliformia	Viverridae	Viverra	megaspila	48.4				154		58.8	32.7
Extant	Eutheria	Feliformia	Viverridae	Viverra	paradoxurus	49.9				149		53.3	40.1
Extant	Eutheria	Feliformia	Viverridae	Viverra	tangalunga	52.2			30.61	145.8	30.61	57.1	39.9		52.4
Extant	Eutheria	Feliformia	Viverridae	Viverra	zibetha	49.2				150.8		57.5	34.2
Extant	Eutheria	Feliformia	Viverridae	Viverricula	indica	47.4				149.3		59.1	39.7			58.705
Extant	Eutheria	Pinnipedia	Odobenidae	Odobenus	rosmarus				25.86		12.15				65.67
Extant	Eutheria	Pinnipedia	Otariidae	Arctocephalus	australis				43.94		10.65				50.9
Extant	Eutheria	Pinnipedia	Otariidae	Callorhinus	ursinus				57.89		9.13				43.58
Extant	Eutheria	Pinnipedia	Otariidae	Cystophora	cristata				61.32		18.28				36.81
Extant	Eutheria	Pinnipedia	Otariidae	Erignathus	barbatus				60.26		14.97				35.75
Extant	Eutheria	Pinnipedia	Otariidae	Eumetopias	jubatus				30.09		20.25				66.03
Extant	Eutheria	Pinnipedia	Otariidae	Histriophoca	fasciata				55.15		9.6				38.08
Extant	Eutheria	Pinnipedia	Otariidae	Hydrurga	leptonyx				52.88		11.45				40.88
Extant	Eutheria	Pinnipedia	Otariidae	Leptonychotes	weddellii				57.04		19.647				36.2
Extant	Eutheria	Pinnipedia	Otariidae	Lobodon	carcinophaga				44.46		6.03				49.62
Extant	Eutheria	Pinnipedia	Otariidae	Mirounga	angustirostris				61.98		11.37				31.44
Extant	Eutheria	Pinnipedia	Otariidae	Mirounga	leonina				61.46		13.77				34.03
Extant	Eutheria	Pinnipedia	Otariidae	Monachus	monachus				58.13		17.73				40.93
Extant	Eutheria	Pinnipedia	Otariidae	Monachus	tropicalis				61.46		20.65				38
Extant	Eutheria	Pinnipedia	Otariidae	Otaria	flavescens				33.29		17.58				61.87
Extant	Eutheria	Pinnipedia	Otariidae	Pagophilus	groenlandicus				59.65		5.55				33.48
Extant	Eutheria	Pinnipedia	Otariidae	Phoca	vitulina				59.39		8.1				36.25
Extant	Eutheria	Pinnipedia	Otariidae	Pusa	hispida				66.1		9.89				30.01
Extant	Eutheria	Pinnipedia	Otariidae	Zalophus	californianus				38.26		11.31				56.12
Extant	Eutheria	Cingulata	Dasypodidae	Chaetophractus	villosus	37.4				160.7		56.9	14.8
Extant	Eutheria	Cingulata	Dasypodidae	Euphractus	sexcinctus	26.4				156.7		69.8	2.3
Extant	Eutheria	Cingulata	Dasypodidae	Priodontes	giganteus	12.9				157.8		82.2	39.8
Extant	Eutheria	Pilota	Bradypodidae	Bradypus	tridactylus	28.6				147.8		80.3	60.6
Extant	Eutheria	Pilota	Bradypodidae	Bradypus	variegatus	23.4				149.8		81.5	53.6
Extant	Eutheria	Pilota	Megalonychidae	Choloepus	didactylus	35.9				141		74.1	61.3
Extant	Eutheria	Pilota	Megalonychidae	Choloepus	hoffmanni	38.4				143.6		71.4	61.3
Extant	Eutheria	Chiroptera	Pteropodidae	Cynopterus	brachyotis	42.7				136.9		67.2	50.9
Extant	Eutheria	Chiroptera	Pteropodidae	Eonycteris	major	41.2				135.7		70.6	65.8
Extant	Eutheria	Chiroptera	Pteropodidae	Hypsignathus	monstrosus	40.8				148		54	39.7
Extant	Eutheria	Chiroptera	Pteropodidae	Rousettus	aegyptiacus	38.6				141.8		62.2	52.4
Extant	Eutheria	Dermoptera	Cynocephalidae	Cynocephalus	variegatus	38.7				138.7		66.8	50.6
Extant	Eutheria	Dermoptera	Cynocephalidae	Cynocephalus	volans	45.9				131.6		62.8	53.2
Extant	Eutheria	Erinaceomorpha	Erinaceidae	Atelerix	albiventris	37.5				156.3		67.1	32.5
Extant	Eutheria	Erinaceomorpha	Erinaceidae	Echinosorex	gymnusa	40				167.2		57.5	12
Extant	Eutheria	Erinaceomorpha	Erinaceidae	Erinaceus	europaeus	31.8				158.5		66.5	34.2
Extant	Eutheria	Erinaceomorpha	Erinaceidae	Hemiechinus	albulus/collaris	27.5				155.1		66.8	37
Extant	Eutheria	Erinaceomorpha	Erinaceidae	Paraechinus	hypomelas	37				157.6		67.7	31
Extant	Eutheria	Hyracoidea	Procaviidae	Dendrohyrax	arboreus	46.7				141.2		72.4	46.3
Extant	Eutheria	Hyracoidea	Procaviidae	Dendrohyrax	arboreus (BAR)	49.4				137		74.8	49.6
Extant	Eutheria	Hyracoidea	Procaviidae	Dendrohyrax	dorsalis	44.5				140.5		74.5	53.6
Extant	Eutheria	Hyracoidea	Procaviidae	Heterohyrax	brucei	45.2				134.8		77.4	54.5
Extant	Eutheria	Hyracoidea	Procaviidae	Procavia	capensis	43.4				137		77.1	51.8
Extant	Eutheria	Macroscelidea	Macroscelidae	Elephantulus	myurus	38.6				166.1		51.6	6.1
Extant	Eutheria	Macroscelidea	Macroscelidae	Macroscelides	proboscideus	48.2				159.8		47.4	15.4
Extant	Eutheria	Macroscelidea	Macroscelidae	Petrodromus	sultan	45.4				168.7		51.9	10.4
Extant	Eutheria	Macroscelidea	Macroscelidae	Petrodromus	tetradactylus	41.2				168.5		50	5.8
Extant	Eutheria	Macroscelidea	Macroscelidae	Rhynchocyon	chrysopygus	17.6				148.3		77.7	8.9
Extant	Eutheria	Macroscelidea	Macroscelidae	Rhynchocyon	cirnei	14.1				160.2		69.6	14.3
Extant	Eutheria	Macroscelidea	Macroscelidae	Rhynchocyon	petersi	20.9				151.3		72	27.7
Extant	Eutheria	Perissodactyla	Equidae	Equus	caballus	24.4				128.6		80.3	65.9
Extant	Eutheria	Perissodactyla	Equidae	Equus	hemionus	20.7				132.1		82.3	61.7
Extant	Eutheria	Perissodactyla	Equidae	Equus	przewalskii	27.9				135.5		70.8	48.2
Extant	Eutheria	Perissodactyla	Equidae	Equus	zebra	24.9				130.4		81	66.6
Extant	Eutheria	Perissodactyla	Tapiridae	Tapirus	pinchaque	28.2				155.1		72.6	45.9
Extant	Eutheria	Perissodactyla	Tapiridae	Tapirus	terrestris	37				147.4		73.5	51.1
Extant	Eutheria	Rodentia	Sciuridae	Aeretes	melanopterus	36.2				144.5		58.7	40.8
Extant	Eutheria	Rodentia	Sciuridae	Ammospemophilus	leucurus	31.6				165		62.3	25.8
Extant	Eutheria	Rodentia	Sciuridae	Anomalurus	beecrafti	29.6				153.3		62.2	23.4
Extant	Eutheria	Rodentia	Sciuridae	Anomalurus	derbianus	32.8				152.8		58.3	27.7
Extant	Eutheria	Rodentia	Sciuridae	Anomalurus	fraseri	33				150.8		56.3	29
Extant	Eutheria	Rodentia	Sciuridae	Anomalurus	peli	34.2				147.8		55.8	27.9
Extant	Eutheria	Rodentia	Sciuridae	Anomalurus	pusillus	34				150.7		63.6	31.5
Extant	Eutheria	Rodentia	Sciuridae	Cynomys	ludovicianus	39.4				157.3		57.6	22.3
Extant	Eutheria	Rodentia	Sciuridae	Hylopetes	alboniger	35				148.7		49.8	49.8
Extant	Eutheria	Rodentia	Sciuridae	Microsciurus	isthmius	30.5				161		62.9	10.8
Extant	Eutheria	Rodentia	Sciuridae	Petaurista	alborufus	32.3				144.5		65.6	39.8
Extant	Eutheria	Rodentia	Sciuridae	Petaurista	cineraceus	37.3				138.5		63.4	47.7
Extant	Eutheria	Rodentia	Sciuridae	Petaurista	elegans	40.9				137.3		63.7	47.5
Extant	Eutheria	Rodentia	Sciuridae	Petaurista	leucogenys	33.9				143.4		66.2	41.3
Extant	Eutheria	Rodentia	Sciuridae	Petaurista	petaurista	34.7				140.4		58.1	47.6
Extant	Eutheria	Rodentia	Sciuridae	Petaurista	oral	37.7				142.2		68.4	45.2
Extant	Eutheria	Rodentia	Sciuridae	Petaurista	philippensis	26.2				142.7		71.8	48.1
Extant	Eutheria	Rodentia	Sciuridae	Petaurista	yunnanensis	39.7				143.7		58.4	39.7
Extant	Eutheria	Rodentia	Sciuridae	Petinomys	crinitis	38.7				147.2		60	36.1
Extant	Eutheria	Rodentia	Sciuridae	Protoxerus	strangeri	23.3				157.5		69.7	29.7
Extant	Eutheria	Rodentia	Sciuridae	Ratufa	bicolor	17.4				155.9		75	32.1
Extant	Eutheria	Rodentia	Sciuridae	Sciurus	carolinensis	22.1				153.9		67.3	28
Extant	Eutheria	Rodentia	Sciuridae	Sciurus	griseus	24.1				156.1		63.4	26.1
Extant	Eutheria	Rodentia	Sciuridae	Spermophilus	parryii	37.7				157.3		46.8	23.9
Extant	Eutheria	Rodentia	Sciuridae	Tamia	striatus	35.1				157		62.6	32.3
Extant	Eutheria	Rodentia	Sciuridae	Tamia	douglasii	26.1				159.5		56.5	17
Extant	Eutheria	Scandentia	Tupaiidae	Anathana	ellioti	31.3				140.5		79	65.7
Extant	Eutheria	Scandentia	Tupaiidae	Ptilocercus	lowii	50.1				128.8		67.6	56.1
Extant	Eutheria	Scandentia	Tupaiidae	Tupaia	belangeri	36.7				131.4		69.7	61.7
Extant	Eutheria	Scandentia	Tupaiidae	Tupaia	dorsalis	25.4				151.9		62.4	19.9
Extant	Eutheria	Scandentia	Tupaiidae	Tupaia	glis	32				144.5		67.1	40.3
Extant	Eutheria	Scandentia	Tupaiidae	Tupaia	gracilis	25.1				149.7		74.3	39.5
Extant	Eutheria	Scandentia	Tupaiidae	Tupaia	javanicus	26.8				142.5		74.6	48.4
Extant	Eutheria	Scandentia	Tupaiidae	Tupaia	minor	22.6				142.6		79.7	52.1
Extant	Eutheria	Scandentia	Tupaiidae	Tupaia	palawanensis	28.3				146.4		67	35.2
Extant	Eutheria	Scandentia	Tupaiidae	Tupaia	tana	29.1				147.3		67.5	31.7
Extant	Eutheria	Scandentia	Tupaiidae	Urogale	everetti	27.8				147.6		69.6	32.2
Extant	Eutheria	Artiodactyla	Cervidae	Cervus	elaphus (canadensis)	30.3				128.2		81.9	69.4
Extant	Eutheria	Artiodactyla	Cervidae	Hyemoschus	aquaticus	39				151.3		59.9	30.4
Extant	Eutheria	Artiodactyla	Cervidae	Litocranius	walleri	25.7				126.3		84.4	96.7
Extant	Eutheria	Artiodactyla	Cervidae	Mayama	gouazoubira	34.7				138.3		73.3	61.5
Extant	Eutheria	Artiodactyla	Cervidae	Odocoileus	virginianus	42.1				126.9		75	65
Extant	Eutheria	Artiodactyla	Cervidae	Oreotragus	oreotragus	27.4				114.7		90.8	91.8
Extant	Eutheria	Artiodactyla	Cervidae	Ourebia	ourebi	27.7				122.1		80.8	73.8
Extant	Eutheria	Artiodactyla	Cervidae	Pelea	capreolus	34.7				109.2		80.9	86.4
Extant	Eutheria	Artiodactyla	Cervidae	Procapra	gutturosa	31.2				119.1		82.3	75.9
Extant	Eutheria	Artiodactyla	Cervidae	Pudu	mephistophiles	42.5				139.1		70.5	53
Extant	Eutheria	Artiodactyla	Cervidae	Raphicerus	campestris	29.9				126.6		87.7	82.8
Extant	Eutheria	Artiodactyla	Bovidae	Redunca	redunca	33.3				118.9		78.7	83
Extant	Eutheria	Artiodactyla	Bovidae	Tragulus	javanicus	25.5				135.5		75.4	57
Extant	Eutheria	Artiodactyla	Tragulidae	Tragulus	napu	29				136.3		73.6	49.3
Extant	Eutheria	Artiodactyla	Tragulidae	Babyrousa	babirussa	26.5				150.6		70.5	45.1
Extant	Eutheria	Artiodactyla	Tayassuidae	Catagonus	wagneri	34.1				133.3		71.2	60.6
Extant	Eutheria	Artiodactyla	Tayassuidae	Hylochoerus	meinertzhageni	30				157.3		64.7	33.2
Extant	Eutheria	Artiodactyla	Tayassuidae	Potamochoerus	porcus	49.4				145.2		58	27.1
Extant	Eutheria	Artiodactyla	Tayassuidae	Sus	barbatus	42.6				143.9		60.6	31.7
Extant	Eutheria	Artiodactyla	Tayassuidae	Sus	celebensis	38				143		46.8	30.1
Extant	Eutheria	Artiodactyla	Tayassuidae	Sus	scrofa	46.8				141.2		58.1	27.5
Extant	Eutheria	Artiodactyla	Tayassuidae	Tayassu	pecari	25.7				142		83.5	73.4
Extant	Eutheria	Artiodactyla	Tayassuidae	Tayassu	tajacu	36.5				138.9		76.2	59.5
1Species taxonomic names follow Wilson and Reeder, 2005
2synonym of Canis dirus
LITERATURE CITED
C. Casares-Hidalgo, A. Pérez-Ramos, M. Forner-Gumbau, J. F. Pastor., B. Figueirido, Taking a look into the orbit of mammalian carnivorans. J anat 234, 622-636 (2019).
J. A. Finarelli , A. Goswami, The evolution of orbit orientation and encephalization in the Carnivora (Mammalia). J Anat 214, 671-678 (2009).
C. P. Heesy, "The evolution of orbit orientation in mammals and the function of the primate postobrital bar", Stony Brook University, Stony Book, NY. (2003).
P. Pilatti, D. Astúa, Orbit orientation in didelphid marsupials (Didelphimorphia: Didelphidae). Curr Zool 63, 403-415 (2017).
D. E. Wilson, D. M. Reeder, Mammal species of the world. A taxonomic and geographic reference (Johns Hopkins University Press, 2005).
