# Supplementary material for: Seeing through the eyes of the sabertooth Thylacosmilus atrox (Metatheria, Sparassodonta)
Source: Commun Biol. 2023 Mar 21;6:257. doi: 10.1038/s42003-023-04624-5 (PMC10030895; doi:10.1038/s42003-023-04624-5)
Supplement: Supplementary file 4 — Supplementary Data 2 [file 42003_2023_4624_MOESM4_ESM.xlsx]

## Sheet: landmarks
Seeing through the eyes of the sabertooth Thylacosmilus atrox (Metatheria, Sparassodonta)
Charlène Gaillard, Ross D. E. MacPhee, and Analía M. Forasiepi
Supplementery Data 2. Landmark coordinates
				Pharsophorus sp.	Arctodictis sinclairi	Arminiheringia sp.	Borhyaena tuberata		Cladosictis patagonica				Sipalocyon externus	Sipalocyon gracilis		Thylacosmilus atrox		Smilodon populator	Smilodon fatalis	Homotherium serum	Thylacoleo carnifex	Thylacinus cynocephalus	Dasyurus hallucatus	Dasyurus maculatus	Sarcophilus harrissi	Didelphis virginiana	Chironectes minimus	Panthera leo	Panthera leo	Panthera leo
				MCNAM 4957	MLP 85-VII-3-1	MLP 82-V-1-1	MPM-PV 4380	MPM-PV 3625	MPM-PV3645	MACN-A 5927	MPM 4323	MPM 4326	MACN CH 1911	AMNH VP-9254	MPM 4316	FMNH P 14531	MMP 1433-M	MACN M-18057	AMNH/FAM 14349	TMM 933-3444	SAM P16730	NMB c.2526	TMM M-6921	UMZC A6.10/3	IMNH R-1368	TMM M-2517	MACN-Ma 24300	PRICT 1434	PRICT 1435	MVZ 117849
4	Landmark sagittal plane 1	x4		7.459	11.601	-3.25	-28.234	0.828	-2.156	31.147	46.432	32.447	-0.328	-2.345	0.486	80.066	43.129	-0.804	75.339	420.273	-109.007	65.278	0.763	29.087	0.758	29.642	6.472	0.908	7.217	-0.766
		y4		24.148	6.251	0.88	5.031	-5.489	17.254	4.607	-11.159	15.651	3.179	16.868	13.759	49.537	-43.695	43.277	75.18	416.702	1104.86	69.169	-0.6	4.634	-11.24	22.807	3.118	18.304	41.204	-3.068
		z4		-114.203	89.223	42.621	-93.454	-78.505	-39.427	-81.117	-56.277	-48.672	-5.028	-733.868	4.821	-185.933	97.273	116.861	-284.352	-104.687	-114.072	96.274	-22.969	-249.415	62.286	8.561	-14.539	-119.911	-110.186	-145.781
5	Landmark sagittal plane 2	x5		11.091	1.412	0.541	-24.77	0.371	-1.229	25.732	44.083	27.803	1.004	-1.146	8.839	79.929	-24.895	2.083	67.42	415.523	-108.232	71.576	0.42	-41.63	1.523	29.45	-2.871	-0.672	-5.504	1.398
		y5		0.487	-14.127	29.813	-15.742	-14.05	-8.663	-11.203	-17.928	-12.29	2.487	-7.558	-5.306	100.46	-3.204	0.045	68.979	389.498	1146.22	72.455	4.741	-2.438	40.017	34.632	-33.442	47.766	18.755	77.048
		z5		75.078	-31.002	-31.198	37.576	-2.401	-2.244	-1.674	27.233	-9.038	32.116	-765.023	11.808	-24.973	31.326	21.222	-174.861	-26.11	-116.72	-5.965	3.511	-250.848	-42.432	63.88	2.232	134.162	151.839	144.671
6	Landmark sagittal plane 3	x6		6.622	23.907	-2.521	-27.458	-4.619	-4.301	33.355	44.723	40.917	0.009	1.138	7.104	76.925	-54.286	-9.111	123.837	418.749	-109.566	75.649	-0.117	-16.037	0.835	29.521	-9.989	-1.343	-1.009	0.499
		y6		62.536	34.898	-7.358	10.344	17.55	0.84	16.68	2.362	16.609	-12.26	4.35	7.914	22.197	-8.215	100.512	69.383	485.497	1245.81	13.864	-7.304	-13.359	-6.019	10.949	-35.857	-19.559	-37.858	8.347
		z6		-0.05	-17.904	-67.223	81.023	67.288	66.711	65.844	47.029	61.35	62.6	-816.847	36.914	-12.129	95.811	-164.706	-199.941	47.574	-76.142	-108.551	28.204	-249.516	-3.095	107.083	21.799	39.411	58.439	4.271
1a	Postorbital process of frontal bone	x1	Pilatti and Astúa, 2016	-25.409	47.858	-	-58.71	-30.348	-15.884	17.659	34.683	19.988	-6.943	9.59	-7.839	139.547	-1.797	45.913	105.293	360.523	-	37.715	6.82	-6.914	29.59	42.01	-11.151	-62.8	-62.354	-55.713
		y1		53.789	20.689	-	12.741	15.39	15.121	13.506	5.75	12.568	14.159	15.048	9.744	62.414	27.59	96.246	104.353	464.776	-	22.735	-8.163	6.189	23.189	10.318	-16.351	66.444	61.674	74.453
		z1		-28.716	12.767	-	-17.033	-8.757	-6.097	-0.002	-5.313	-12.929	13.912	-764.783	-1.593	-67.658	60.436	-7.54	-223.163	9.756	-	-14.947	-0.508	-260.718	12.574	61.832	6.356	17.953	31.843	-7.74
2a	Border of main lacrimal foramen (rostralmost outside orbit)	x2		-32.718	49.227	-	-58.945	-31.208	-19.771	9.41	29.754	13.829	-13.598	11.436	-11.094	116.133	20.881	46.576	90.113	359.486	-72.852	41.061	10.655	7.56	26.319	43.061	-8.262	-56.292	-52.568	-53.248
		y2		35.68	1.453	-	2.805	0.22	7.93	11.992	-6.4	6.919	5.951	10.291	3.147	73.502	5.257	68.342	102.455	437.233	1122.95	46.419	-1.128	-0.817	5.798	15.469	-9.679	42.541	49.822	42.244
		z2		-42.065	41.341	-	-30.187	-27.907	-25.851	-28.023	-21.876	-30.476	0.997	-748.348	-16.167	-96.458	55.827	47.543	-248.447	-37.937	-89.319	11.133	-7.149	-263.681	27.759	43.593	-4.326	-45.277	-33.955	-65.623
3a	Tip of frontal process of the jugal	x3		-49.627	60.604	-	-82.161	-52.681	-27.613	-	20.235	1.996	-21.324	23.14	-16.595	139.547	-1.797	66.659	88.826	343.398	-	24.093	14.3	-7.793	38.152	51	-17.947	-87.239	-86.619	-79.749
		y3		36.002	0.97	-	-3.195	-5.175	12.291	-	-5.744	1.363	8.787	7.153	0.08	62.414	27.59	65.095	113.157	437.086	-	37.655	-2.834	-3.692	12.668	17.079	-20.328	53.2	50.623	59.01
	LEFT	z3		-16.874	13.566	-	-6.794	-12.503	-3.107	-	-3.241	-11.32	15.198	-764.935	0.836	-67.658	60.436	5.148	-229.67	-6.899	-	-17.363	5.132	-269.556	9.1577	59.476	0.882	5.528	16.545	-15.984
1c	Postorbital process of frontal bone	x1		-	-4.281	29.861	5.333	24.818	11.339	49.826	-	47.212	-	-	-	20.885	-40.742	-59.831	104.657	471.623	-	104.981	-5.889	-7.665	-28.829	17.359	3.049	58.014	58.201	57.049
		y1		-	33.698	0.038	26.742	22.98	12.433	10.254	-	11.513	-	-	-	66.423	-54.081	90.382	39.21	467.86	-	20.721	-8.363	7.116	22.864	9.98	-16.732	69.758	64.814	74.53
		z1		-	8.533	11.921	-14.29	-9.829	-5.822	-4.212	-	-14.898	-	-	-	-74.276	53.351	-2.911	-227.266	1.106	-	-10.939	-1.016	-240.727	12.378	62.468	12.179	22.551	40.949	-1.663
2c	Border of lacrimal foramen	x2		-	-23.436	34.672	6.436	32.211	15.703	50.105	63.004	47.883	13.484	-14.594	-	37.035	-6.061	-55.513	88.656	473.538	-145.545	100.659	-8.85	7.521	-26.231	15.537	9.113	53.469	56.945	54.069
		y2		-	19.142	14.955	16.578	3.264	2.683	2.544	-6.336	3.836	-0.563	7.562	-	71.735	-47.683	59.516	44.921	434.23	1124.32	44.45	-2.496	1.571	6.346	15.563	-11.064	45.978	52.916	39.963
		z2		-	39.907	32.337	-29.775	-26.599	-26.287	-27.822	-21.932	-33.269	1.584	-749.918	-	-101.445	60.106	49.112	-251.276	-38.615	-87.937	15.116	-7.382	-236.412	25.83	44.413	2.515	-43.477	-26.855	-62.882
3c	Tip of frontal process of the jugal	x3		-	-42.484	52.252	-	49.567	-	61.78	-	59.656	-	-	-	20.885	-40.742	-74.032	85.113	488.395	-	118.167	-13.447	-7.936	-39.107	8.283	10.532	80.923	81.641	81.641
		y3		-	26.609	13.952	-	6.827	-	1.697	-	3.512	-	-	-	66.423	-54.081	56.407	30.145	431.573	-	34.902	-3.081	-0.739	10.596	16.811	-21.954	57.519	55.579	56.609
	RIGHT	z3		-	11.184	11.702	-	-3.0125	-	-14.055	-	-10.402	-	-	-	-74.276	53.351	8.019	-234.815	-9.388	-	-12.92	4.642	-230.554	5.848	60.198	12.379	9.11	26.344	-12.21
7	Landmark frontal plane 1	info		-	-	-	not preserved										made to fit skull lenght proxi			-
	max curvature of posterolateral surface of left occipital condyle	x7		-	5.799	-	-	-12.006	-10.839	18.825	35.604	29.399	-7.453	7.293	-	87.53	-97.933	23.189	73.376	-	-93.411	67.549	3.514	-45.46	7.469	33.987	-11.269	-18.528	-22.104	-19.466
		y7		-	-28.234	-	-	-23.244	-7.039	-16.903	-12.885	-15.403	-4.685	-14.52	-	80.289	32.793	19.318	77.105	-	1269.17	65.142	5.646	-24.022	6.852	39.528	-51.848	-54.781	-73.856	-24.11
		z7		-	-97.416	-	-	95.647	70.365	81.293	-67.695	65.558	69.934	-819.895	-	50.866	33.046	-155.862	-152.674	-	-149.896	-106.491	29.955	-254.275	-54.793	105.72	8.369	134.476	128.338	154.341
8	Landmark frontal plane 2	info		-	not preserved	-											made to fit skull lenght proxi			-
	max curvature of posterolateral surface of right occipital condyle	x8		-	test on other if works	-	-9.183	10.005	3.224	34.447	35.703	43.51	2.398	-4.978	-	64.228	-109.277	-27.594	73.015	-	-130.38	87.742	-3.712	-45.231	-5.872	25.294	-1.571	14.663	16.186	19.224
		y8		-	-	-	-18.803	-21.641	-9.061	-18.547	-18.751	-16.528	-7.612	-14.422	-	80.846	15.65	15.233	57.819	-	1268.61	65.311	5.162	-23.787	6.875	39.5	-52.48	-54.415	-72.519	-26.375
		z8		-	-	-	110.356	97.308	70.977	80.891	65.509	64.844	69.864	-820.423	-	46.274	35.981	-154.895	-154.501	-	-148.329	-104.576	29.958	-243.762	-54.175	105.879	12.088	133.97	129.772	153.389
9	Landmark frontal plane 3	info		-	-	-						not preserved, on rostralmost palatine	no premaxilla, taken in maxilla	not preserved, anterior border of incisive foramen					not in scan
	margin alveolar process I1 in premaxilla	x9		10.024	10.792	-	-27.918	1.379	0.089	29.666	46.604	27.431	0.007	-8.108	-	81.318	68.96	-0.961	-	421.227	-110.856	63.873	0.757	38.738	1.188	29.67	8.099	4.7	13.632	-1.076
		y9		19.255	2.108	-	-2.641	-12.305	-0.814	1.807	-12.885	-8.092	-3.525	8.764	-	101.295	-42.236	43.129	-	403.294	1062.55	74.031	1.354	4.07	-20.317	24.091	5.529	11.581	43.508	-27.395
		z9		-116.621	108.567	-	-105.345	-94.308	-71.799	-82.28	-67.695	-58.408	-20.235	-711.852	-	-198.644	46.381	173.827	-	-159.535	-117.975	109.219	-29.919	-248.731	69.717	1.79	-19.123	-169.286	-160.74	-199.632
1b-OS	Orbitale superius	x1	Heesy, 2005	-25.409	47.858	-	-58.71	-30.348	-15.884	17.659	34.683	19.988	-6.943	9.549	-7.839	132.531	0.459	45.913	110.965	360.523	-72.705	37.715	6.82	-6.914	29.59	42.01	-11.151	-46.524	-46.827	-40.066
		y1		53.789	20.689	-	12.741	15.39	15.121	13.506	5.75	12.568	14.159	15.048	9.744	48.937	15.847	96.246	100.496	464.776	1148.31	22.735	-8.163	6.189	23.189	10.318	-16.351	80.316	79.43	84.248
		z1		-28.716	12.767	-	-17.033	-8.757	-6.097	-0.002	-5.313	-12.929	13.912	-764.783	-1.593	-77.102	81.653	-7.54	-233.582	9.756	-72.104	-14.947	-0.508	-260.718	12.574	61.832	6.356	-1.519	17.317	-32.307
2b-OA	Orbitale anterior(?)	x2		-31.391	48.843	-	-63.167	-30.477	-20.528	8.208	28.748	11.993	-13.335	11.903	-11.321	121.183	25.271	46.325	88.649	364.83	-63.038	39.335	10.39	7.133	26.614	43.061	-8.323	-67.013	-56.569	-61.47
		y2		37.554	5.93	-	0.231	-1.378	6.603	10.955	-6.591	4.229	6.127	9.314	2.052	76.631	12.317	70.326	102.944	437.391	1125.35	51.233	-2.351	0.119	4.516	15.469	-9.972	38.994	51.444	39.65
		z2		-42.247	40.965	-	-32.395	-29.51	-25.923	-28.408	-21.902	-32.209	0.885	-747.654	-16.212	-97.377	58.319	47.495	-248.132	-37.822	-100.283	12.054	-7.265	-263.45	24.486	43.593	-4.755	-51.282	-39.468	-70.403
3b-OI	Orbitale inferius	x3		-47.324	56.581	-	-77.692	-43.916	-23.939	-	20.919	3.863	-18.958	19.285	-15.676	132.851	17.141	63.024	83.739	350.088	-51.228	30.934	14.373	3.541	32.7	49.686	-11.076	-75.858	-74.042	-71.751
		y3		28.72	-5.123	-	-4.909	-7.545	6.457	-	-8.362	-0.043	5.829	5.293	-2.78	80.859	26.155	58.219	110.049	432.174	1135.65	55.872	1.005	-5.7	3.026	19.504	-12.925	35.544	43.949	36.753
	LEFT	z3		-31.08	32.402	-	-24.123	-23.416	-23.202	-	-11.322	-30.403	6.421	-753.583	-11.292	-83.728	53.724	31.436	-240.654	-28.645	-105.484	9.006	-2.76	-268.894	17.889	51.346	-6.588	-44.957	-37.681	-62.223
1d-OS	Orbitale superius	x1		-	-4.281	29.861	5.333	24.818	11.339	49.826	-	47.212	-	-	-	26.377	-36.833	-59.831	109.408	471.623	-142.402	104.981	-5.889	-7.665	-28.829	17.359	3.049	43.453	41.714	43.118
		y1		-	33.698	0.0038	26.742	22.98	12.433	10.254	-	11.513	-	-	-	48.974	-54.348	90.382	44.232	467.86	1146.7	20.721	-8.363	7.116	22.864	9.98	-16.732	81.065	81.186	83.486
		z1		-	8.533	11.921	-14.29	-9.829	-5.822	-4.212	-	-14.898	-	-	-	-84.836	75.831	-2.911	-236.305	1.106	-70.97	-10.939	-1.016	-240.727	12.378	62.468	12.179	5.05	23.192	-27.634
2d-OA	Orbitale anterius(?)	x2		-	-17.96	38.392	7.932	31.027	16.235	51.344	-	48.023	-	-	-	30.783	-7.028	-53.458	86.637	467.925	-153.66	102.252	-8.859	7.614	-25.608	15.537	9.619	66.947	77.453	60.504
		y2		-	22.927	16.966	15.338	4.915	1.209	2.442	-	0.091	-	-	-	77.166	-53.164	62.474	44.741	440.466	1124.69	48.691	-2.948	2.187	6.031	15.563	-11.554	42.507	48.595	39.386
		z2		-	39.947	31.987	-30.039	-26.363	-26.702	-28.621	-	-34.616	-	-	-	-102.7	52.96	49.002	-250.629	-39.533	-97.904	15.959	-7.458	-236.445	24.23	44.413	2.015	-47.797	-28.669	-69.271
3d-OI	Orbitale inferius	x3		-	-37.698	48.81	24.623	41.395	-	55.574	-	53.294	-	-	-	22.455	-26.284	-66.509	84.387	479.329	-165.615	110.467	-13.813	2.505	-31.56	10.079	12.535	73.832	57.803	72.099
		y3		-	19.774	21.008	10.523	-0.263	-	1.721	-	-2.182	-	-	-	80.936	-54.654	50.414	38.144	429.689	1134.61	52.021	-0.794	-2.795	3.207	18.473	-14.79	39.724	57.438	36.232
	RIGHT	z3		-	33.428	24.768	-17.075	-21.513	-	-27.911	-	-32.26	-	-	-	-88.667	46.143	35.54	-246.475	-32.831	-102.813	14.985	-2.388	-230.193	17.531	50.55	2.599	-43.458	-30.685	-61.537
10	Landmark frontation line 1	info		-	-	angle between two lines: Line inion-nasion / Line interesection of sagittal plane and orbital plane	not preserved
	inion	x10		-	15.488	-2.9	-	-5.697	-3.607	31.359	45.145	33.986	0.39	1.271	-	78.461	-102.993	-6.755	113.4	-	-109.395	75.762	0.47	-49.851	1.945	29.649	-10.59	-3.681	-9.364	-4.162
		y10		-	24.752	-8.801	-	21.063	19.435	10.366	1.908	15.748	11.085	4.151	-	39.496	25.622	63.565	65.802	-	1265.92	18.938	-8.67	-5.979	32.827	21.171	-46.675	23.135	-14.362	39.049
		z10		-	-106.368	-79.704	-	91.99	71.001	87.827	66.7	-21.966	66.64	-822.903	-	35.033	85.356	-181.182	-140.147	-	-110.088	-112.618	-4.622	-250.646	-57.255	112.665	21.636	179.189	182.469	198.255
11	Landmark frontation line 2	info		-	-		-	estimated from pictures Borhyaena tuberata	based on fotos from various specimens
	nasion	x11		-	22.499	-3.147	-	-1.101	-2.075	31.812	45.586	41.086	1.433	0.029	-	79.097	1.368	-6.847	108.376	-	-108.462	70.355	-0.219	-1.429	0.135	29.168	-0.777	-0.354	1.13	1.889
		y11		-	32.967	-1.544	-	25.175	17.896	16.635	8.406	14.801	12.605	16.719	-	24.262	-28.407	111.631	72.895	-	1130.13	14.677	-6.845	9.761	26.502	6.151	-7.184	73.931	77.907	81.57
		z11		-	26.435	22.471	-	-22.345	-15.295	-10.76	-13.837	65.63	10.793	-759.443	-	-122.731	103.464	25.42	-267.25	-	-65.12	8.732	29.204	-251.337	22.726	55.27	2.943	-19.78	-7.279	-52.258
12	Landmark palatal plane 1	info			= point 9 P&A16	not preserve, took anterior border of the incisive foramen						not preserved, on rostralmost palatine							-
	prosthion	x12		10.024	10.792	-1.618	-27.918	1.379	0.089	29.666	-	27.431	0.007	-8.108	-	81.318	68.96	-0.961	-	421.227	-110.856	63.873	0.757	38.738	1.188	29.67	8.099	4.7	13.632	-1.076
	= point 9 P&A16	y12		19.255	2.108	33.705	-2.641	-12.305	-0.814	1.807	-	-8.092	-3.525	8.764	-	101.295	-42.263	43.129	-	403.294	1062.55	74.031	1.354	4.07	-20.317	24.091	5.529	11.581	43.508	-27.395
		z12		-116.621	108.567	86.714	-105.345	-94.308	-71.799	-82.28	-	-58.408	-20.235	-711.852	-	-198.644	46.381	173.827	-	-159.535	-117.975	109.219	-29.919	-248.731	69.717	1.79	-19.123	-169.286	-160.74	-199.632
13	Landmark palatal plane 2	info									-								-
	alveolar margin at mid-level of left M1	x13		-21.146	24.301	-21.353	-47.889	-18.801	-9.646	13.37	-	19.249	-9.61	6.65	-	108.399	43.089	50.806	-	361.988	-74.394	53.406	6.46	16.421	19.585	40.213	-3.831	-57.075	-52.699	-53.285
		y13		1.695	-18.45	32.773	-22.97	-21.08	-4.833	-8.968	-	-11.955	-3.513	-2.936	-	108.969	-0.993	5.048	-	389.721	1140.96	77.056	3.32	-6.698	-18.477	29.313	-15.671	-15.47	-6.062	-26.056
		z13		-50.177	55.037	38.947	-35.235	-27.494	-27.834	-29.634	-	-33.517	1.621	-745.886	-	-129.028	33.413	33.098	-	-39.642	-140.258	37.194	-11.645	-256.491	34.369	40.739	-10.497	-48.448	-48.605	-52.818
14	Landmark palatal plane 3	info									-								-
	alveolar margin at mid-level of right M1	x14		37.892	-15.494	23.601	-2.21	22.529	8.465	38.356	-	36.129	9.289	-10.914	-	47.089	15.768	-44.981	-	466.857	-143.023	85.173	-5.437	16.254	-17.483	20.122	9.227	57.871	61.651	52.562
		y14		6.138	-7.72	35.344	-11.951	-19.313	-10.424	-12.429	-	-12.215	-7.93	-4.746	-	110.885	-47.392	-0.292	-	386.16	1142.04	76.946	3.253	-5.098	-18.597	29.188	-16.365	-12.51	-3.188	-29.176
		z14		-51.445	55.234	35.963	-34.282	-26.848	-28.129	-30.305	-	-34.178	1.902	-746.435	-	-130.989	32.436	30.893	-	-37.573	-136.824	40.021	-11.829	-242.235	33.191	40.495	-5.324	-46.668	-41.894	-51.722
15	Landmark temporal fossa plane 1	info
	orbital superius	x15		-25.409	47.858	-	-58.71	-30.348	-15.884	17.659	34.683	19.988	-6.943	9.549	-7.839	132.531	0.459	45.913	110.965	360.523	-72.705	37.715	6.82	-6.914	29.59	42.01	-11.151	-46.524	-46.827	-40.066
	= point 1b OS H05	y15		53.789	20.689	-	12.741	15.39	15.121	13.506	5.75	12.568	14.159	15.048	9.744	48.937	15.847	96.246	100.496	464.776	1148.31	22.735	-8.163	6.189	23.189	10.318	-16.351	80.316	79.43	84.248
		z15		-28.716	12.767	-	-17.033	-8.757	-6.097	-0.002	-5.313	-12.929	13.912	-764.783	-1.593	-77.102	81.653	-7.54	-233.582	9.756	-72.104	-14.947	-0.508	-260.718	12.574	61.832	6.356	-1.519	17.317	-32.307
16	Landmark temporal fossa plane 2	info								not preserved
	orbital lateralis left	x16		-	62.211	-	-	-54.523	-30.479	-	18.198	-0.46	-21.322	23.723	-	141.109	18.634	70.775	87.556		-47.412	19.801	15.948	-3.317	38.197	51.17	-18.581	-95.222	-93.49	-87.055
		y16		-	-5.318	-	-	-7.473	9.514	-	-6.734	0.65	7.831	5.826	-	74.739	25.779	62.766	113.65		1148.33	45.195	-0.479	-5.43	9.267	18.843	-19.218	44.374	45.957	45.964
		z16		-	26.446	-	-	-14.691	-10.865	-	-6.516	-20.825	12.776	-761.466	-	-69.463	53.142	19.982	-232.793		-99.544	-10.576	2.441	-270.982	10.516	55.799	-1.801	-16.736	-7.722	-38.957
17	Landmark temporal fossa plane 3	info					not preserved								not preserved					-
	posteriomost point of temporal fossa	x17		-	24.636	-	-	-8.606	-6.157	-	42.839	37.946	-1.63	2.194	-	85.218	-85.778	13.049	114.854	-	-92.706	70.724	0.83	-49.81	4.674	32.199	-14.997	-18.425	-19.338	-21.797
		y17		-	21.539	-	-	19.929	19.159	-	1.935	13.775	12.444	4.268	-	22.113	19.858	86.339	78.604	-	1265.06	21.254	-6.919	-6.602	31.974	22.132	-46.381	26.705	-7.12	50.164
	LEFT	z17		-	-105.067	-	-	89.862	69.083	-	62.936	63.682	65.699	-821.777	-	16.132	92.795	-173.393	-145.5	-	-93.172	-111.85	29.473	-252.489	-55.897	112.852	19.445	170.549	177.751	193.114
15	Landmark temporal fossa plane 1	info
	orbital superius	x15		-	-4.281	29.861	5.333	24.818	11.339	49.826	-	47.212	-	-	-	26.377	-36.833	-59.831	109.408	471.623	-142.402	104.981	-5.889	-7.665	-28.829	17.359	3.049	43.453	41.714	43.118
	= point 1d OS H05	y15		-	33.698	0.0038	26.742	22.98	12.433	10.254	-	11.513	-	-	-	48.974	-54.348	90.382	44.232	467.86	1146.7	20.721	-8.363	7.116	22.864	9.98	-16.732	81.065	81.186	83.486
		z15		-	8.533	11.921	-14.29	-9.829	-5.822	-4.212	-	-14.898	-	-	-	-84.836	75.831	-2.911	-236.305	1.106	-70.97	-10.939	-1.016	-240.727	12.378	62.468	12.179	5.05	23.192	-27.634
16	Landmark temporal fossa plane 2	info				not preserved	not preserved										too deformed
	orbital lateralis right	x16		-	-44.928	-	-	52.25	-	62.13	-	59.8	-	-	-	19.084	-	-76.378	83.344		-168.774	123.737	-15.101	-3.833	-39.135	7.589	13.598	91.774	94.504	88.703
		y16		-	23.76	-	-	5.423	-	0.93	-	0.074	-	-	-	76.963	-	54.501	30.815		1146.19	41.901	-0.653	-2.392	8.309	18.257	-21.249	47.275	49.848	42.932
		z16		-	24.926	-	-	-6.135	-	-18.283	-	-19.249	-	-	-	-78.896	-	19.832	-238.702		-97.456	-4.314	1.539	-228.638	7.464	56.894	10.241	-13.993	3.534	-40.032
17	Landmark temporal fossa plane 3	info
	posteriomost point of temporal fossa	x17		-	6.038	-	-	-1.545	-	33.425	-	42.65	-	-	-	65.218	-	-31.429	112.327	-	-127.75	81.397	-1.135	-49.485	-0.469	26.076	-4.326	13.293	4.818	20.247
		y17		-	28.407	-	-	20.173	-	10.213	-	13.883	-	-	-	22.355	-	80.209	54.246	-	1267.68	20.873	-6.9	-6.214	31.548	22.702	-47.395	26.404	-3.836	48.93
	RIGHT	z17		-	-105.766	-	-	90.33	-	85.766	-	63.083	-	-	-	15.204	-	-173.771	-146.368	-	-91.759	-111.098	29.414	-248.122	-56.858	112.79	22.728	171.269	179.729	193.729
1e	Postorbital process of frontal bone	x1	Finarelli and Goswami, 2009	-25.409	47.858	-	-58.71	-30.348	-15.884	-	34.683	19.988	-6.943	9.59	-7.839	139.547	-1.797	45.913	105.293	360.523	-54.637	37.715	6.82	-6.914	29.59	42.01	-11.151	-62.8	-62.354	-55.713
		y1		53.789	20.689	-	12.741	15.39	15.121	-	5.75	12.568	14.159	15.048	9.744	62.414	27.59	96.246	104.353	464.776	1162.65	22.735	-8.163	6.189	23.189	10.318	-16.351	66.444	61.674	74.453
		z1		-28.716	12.767	-	-17.033	-8.757	-6.097	-	-5.313	-12.929	13.912	-764.783	-1.593	-67.658	60.436	-7.54	-223.163	9.756	-82.106	-14.947	-0.508	-260.718	12.574	61.832	6.356	17.953	31.843	-7.74
2e	ventral suture maxilla-jugal	x2		-49.036	50.096	-	-71.24	-38.481	-26.157	-		1.841	-19.606	18.633	-10.852	133.228	15.347	69.553	64.574	344.127	-40.227	32.308	12.902	2.157	27.433	49.835	-14.34	-81.454	-77.484	-83.051
		y2		3.869	-29.096	-	-27.252	-25.611	-8.073	-		-14.62	-2.432	-6.51	-11.776	103.215	27.226	18.754	111.852	402.417	1150.08	76.188	4.285	-13.218	0.296	30.392	-22.278	-5.169	2.224	-3.938
		z2		-28.19	29.991	-	-12.919	-8.402	-9.763	-		-16.969	13.7	-759.012	-5.569	-75.461	26.784	20.449	-231.714	-31.486	-143.473	-2.342	-0.841	-268.036	28.898	57.193	-9.306	-42.426	-42.497	-46.192
3e	dorsal suture maxilla-jugal	x3		-38.474	49.703	-	-68.723	-36.246	-21.812	-		10.712	-14.624	13.116	-11.735	128.52	28.008	50.182	87.247	358.313	-61.307	40.584	10.307	10.937	39.603	44.372	-8.921	-59.106	-55.397	-59.537
		y3		25.775	-3.285	-	-2.667	-4.875	4.338	-		1.12	5.356	7.998	0.789	86.048	12.625	67.484	104.008	437.35	1119.99	55.354	0.336	-1.723	-9.128	17.458	-9.795	43.401	52.123	40.72
	LEFT	z3		-44.17	46.674	-	-36.934	-32.941	-30.78	-		-37.997	0.1	-745.843	-19.126	-96.743	46.46	49.665	-249.402	-40.378	-109.035	20.12	-9.02	-263.243	11.852	40.284	-7.425	-50.185	-39.27	-73.064
1f	Postorbital process of frontal bone	x1		-	-	29.861	-	24.818	11.339	49.826	-	47.212	-	-	-	20.885	-40.742	-59.831	104.657	471.623	-158.515	104.981	-5.889	-7.665	-28.829	17.359	3.049	58.014	58.201	57.049
		y1		-	-	0.038	-	22.98	12.433	10.254	-	11.513	-	-	-	66.423	-54.081	90.382	39.21	467.86	1161.7	20.721	-8.363	7.116	22.864	9.98	-16.732	69.758	64.814	74.53
		z1		-	-	11.921	-	-9.829	-5.822	-4.212	-	-14.898	-	-	-	-74.276	53.351	-2.911	-227.266	1.106	-81.705	-10.939	-1.016	-240.727	12.378	62.468	12.179	22.551	40.949	-1.663
2f	ventral suture maxilla-jugal	x2		-	broken jugal	-	-	40.954	broken jugal	49.653	-	53.617	-	-	-	25.404	-19.999	-67.658	62.629	487.203	-178.716	112.332	-11.896	1.737	-38.304	9.472	15.091	80.429	86.191	80.747
		y2		-	-	-	-	-17.858	-	-21.025	-	-15.225	-	-	-	11.525	-48.921	9.853	33.623	400.601	1149.82	69.433	4.093	-10.09	-8.578	29.853	-23.76	-3.348	8.51	-6.325
		z2		-	-	-	-	-3.927	-	-16.127	-	-17.38	-	-	-	-87.505	20.038	22.875	-235.206	-31.146	-141.472	1.036	-1.035	-230.65	10.545	57.316	1.662	-42.812	-32.67	-43.139
3f	dorsal suture maxilla-jugal	x3		-	-	-	-	34.948	-	49.705	-	48.711	-	-	-	34.44	-1.916	-57.313	85.234	474.414	-155.012	100.172	-9.158	9.864	-28.08	15.059	11.846	56.958	60.881	59.302
		y3		-	-	-	-	-1.896	-	1.446	-	-2.555	-	-	-	76.986	-56.83	59.23	43.08	434.442	1119.2	53.379	-0.604	-0.37	0.67	17.266	-12.049	47.452	56.226	40.228
	RIGHT	z3		-	-	-	-	-31.948	-	-37.077	-	-38.497	-	-	-	-115.42	50.06	50.819	-253.343	-40.246	-105.484	24.164	-8.965	-235.761	25.569	41.157	1.076	-47.772	-31.916	-69.434
1e	premaxilla-maxilla lateral sutures	x1		-9.634	30.212	-	-11.592	-13.615	-6.073	25.087	-	-	-	2.517	-	92.278	83.536	-36.834	70.738		-83.084	47.797	4.973	30.695	15.561	37.153	2.108	34.541	40.564	25.769
		y1		24.218	-1.771	-	1.592	-4.145	-0.73	-0.156	-	-	-	10.239	-	104.529	-30.488	32.191	100.459		1087.42	71.342	-0.323	5.701	-15.679	20.399	2.721	24.31	51.807	-16.799
		z1		-100.298	96.52	-	-94.524	-82.713	-69.902	-76.376	-	-	-	-718.78	-	-204.289	51.241	147.931	-291.08		-128.222	94.184	-24.991	-241.718	62.07	10.635	-17.908	-146.207	-133.709	-178.018
2e	basioccipital-basisphenoid sutures left	x2		2.165	10.074	-	-32.266	-6.241	-7.345	20.003	-	-	-	5.378	-	93.323	-57.451	9.608	71.196	-	-99.448	70.683	0.957	-28.037	-3.171	33.292	-7.143	-10.357	-13.405	-15.369
		y2		0.065	-15.791	-	-19.149	-16.519	-6.254	-14.068	-	-	-	-12.485	-	98.231	15.267	11.852	75.496	-	1240.99	65.254	4.541	-21.392	-0.002	36.129	-41.161	-39.348	-54.544	-10.369
		z2		98.615	-62.412	-	85.658	62.054	47.498	55.961	-	-	-	-799.846	-	0.276	24.951	-79.11	-168.809	-	-143.736	-80.789	18.787	-252.459	-32.642	90.274	4.081	85.204	79.077	78.894
3e	basioccipital-basisphenoid sutures right	x3		15.55	-8.436	-	-12.082	7.306	3.27	29.884	-	-	-	-3.931	-	63.737	-72.146	-10.269	70.5	-	-121.738	82.17	-0.655	-28.024	3.948	25.863	-1.761	4.736	5.905	14.48
		y3		0.99	-9.43	-	-16.664	-14.968	-8.585	-15.51	-	-	-	-12.892	-	100.192	-9.01	10.528	61.495	-	1241.08	65.447	4.595	-20.72	-0.172	36.105	-41.357	-38.621	-53.727	-10.006
	BASAL PLANE	z3		96.086	-62.487	-	84.668	62.402	48.704	56.052	-	-	-	-800.906	-	0.163	22.721	-78.629	-170.441	-	-142.571	-79.456	19.086	-245.875	-32.681	90.304	6.007	83.653	79.38	78.814
1e	Orbitale superior	x1	Casares-Hidalgo et al, 2019	-25.409	47.858	-	-58.71	-30.348	-15.884	17.659	34.683	19.988	-6.943	9.549	-7.839	132.531	0.459	45.913	110.965	360.523	-72.705	37.715	6.82	-6.914	29.59	42.01	-11.151	-46.524	-46.827	-40.066
		y1		53.789	20.689	-	12.741	15.39	15.121	13.506	5.75	12.568	14.159	15.048	9.744	48.937	15.847	96.246	100.496	464.776	1148.31	22.735	-8.163	6.189	23.189	10.318	-16.351	80.316	79.43	84.248
		z1		-28.716	12.767	-	-17.033	-8.757	-6.097	-0.002	-5.313	-12.929	13.912	-764.783	-1.593	-77.102	81.653	-7.54	-233.582	9.756	-72.104	-14.947	-0.508	-260.718	12.574	61.832	6.356	-1.519	17.317	-32.307
2e	Orbitale anterior	x2		-31.391	48.843	-	-63.167	-30.477	-20.528	8.208	28.748	11.993	-13.335	11.903	-11.321	121.183	25.271	46.325	88.649	364.83	-63.038	39.335	10.39	7.133	26.614	43.061	-8.323	-67.013	-56.569	-61.47
		y2		37.554	5.93	-	0.231	-1.378	6.603	10.955	-6.591	4.229	6.127	9.314	2.052	76.631	12.317	70.326	102.944	437.391	1125.35	51.233	-2.351	0.119	4.516	15.469	-9.972	38.994	51.444	39.65
		z2		-42.247	40.965	-	-32.395	-29.51	-25.923	-28.408	-21.902	-32.209	0.885	-747.654	-16.212	-97.377	58.319	47.495	-248.132	-37.822	-100.283	12.054	-7.265	-263.45	24.486	43.593	-4.755	-51.282	-39.468	-70.403
3e	Orbitale posterior - postorbital process frontal bone	x3		-49.627	60.604	-	-82.161	-52.681	-27.613	-	20.235	1.996	-21.324	23.14	-16.595	139.547	-1.797	66.659	88.826	343.398	-54.637	24.093	14.3	-7.793	38.152	51	-17.947	-87.239	-86.619	-79.749
		y3		36.002	0.97	-	-3.195	-5.175	12.291	-	-5.744	1.363	8.787	7.153	0.08	62.414	27.59	65.095	113.157	437.086	1162.65	37.655	-2.834	-3.692	12.668	17.079	-20.328	53.2	50.623	59.01
	LEFT	z3		-16.874	13.566	-	-6.794	-12.503	-3.107	-	-3.241	-11.32	15.198	-764.935	0.836	-67.658	60.436	5.148	-229.67	-6.899	-82.106	-17.363	5.132	-269.556	9.1577	59.476	0.882	5.528	16.545	-15.984
1f	Orbitale superior	x1		-	-4.281	29.861	5.333	24.818	11.339	49.826	-	47.212	-	-	-	26.377	-36.833	-59.831	109.408	471.623	-142.402	104.981	-5.889	-7.665	-28.829	17.359	3.049	43.453	41.714	43.118
		y1		-	33.698	0.0038	26.742	22.98	12.433	10.254	-	11.513	-	-	-	48.974	-54.348	90.382	44.232	467.86	1146.7	20.721	-8.363	7.116	22.864	9.98	-16.732	81.065	81.186	83.486
		z1		-	8.533	11.921	-14.29	-9.829	-5.822	-4.212	-	-14.898	-	-	-	-84.836	75.831	-2.911	-236.305	1.106	-70.97	-10.939	-1.016	-240.727	12.378	62.468	12.179	5.05	23.192	-27.634
2f	Orbitale anterior	x2		-	-17.96	38.392	7.932	31.027	16.235	51.344	-	48.023	-	-	-	30.783	-7.028	-53.458	86.637	467.925	-153.66	102.252	-8.859	7.614	-25.608	15.537	9.619	66.947	77.453	60.504
		y2		-	22.927	16.966	15.338	4.915	1.209	2.442	-	0.091	-	-	-	77.166	-53.164	62.474	44.741	440.466	1124.69	48.691	-2.948	2.187	6.031	15.563	-11.554	42.507	48.595	39.386
		z2		-	39.947	31.987	-30.039	-26.363	-26.702	-28.621	-	-34.616	-	-	-	-102.7	52.96	49.002	-250.629	-39.533	-97.904	15.959	-7.458	-236.445	24.23	44.413	2.015	-47.797	-28.669	-69.271
3f	Orbitale posterior - postorbital process frontal bone	x3		-	-42.484	52.252	-	49.567	-	61.78	-	59.656	-	-	-	20.885	-40.742	-74.032	85.113	488.395	-158.515	118.167	-13.447	-7.936	-39.107	8.283	10.532	80.923	81.641	81.641
		y3		-	26.609	13.952	-	6.827	-	1.697	-	3.512	-	-	-	66.423	-54.081	56.407	30.145	431.573	1161.7	34.902	-3.081	-0.739	10.596	16.811	-21.954	57.519	55.579	56.609
	RIGHT	z3		-	11.184	11.702	-	-3.0125	-	-14.055	-	-10.402	-	-	-	-74.276	53.351	8.019	-234.815	-9.388	-81.705	-12.92	4.642	-230.554	5.848	60.198	12.379	9.11	26.344	-12.21
	LEFT most medial point			-	46.147	-	-	25.723	-15.605	-	59.278		-6.763	8.668	-	116.874	21.875	39.024	102.279	368.423	-75.877	-45.442	7.114	-3.581	-24.329	40.863	-9.67	33.412	-36.401	-37.261
				-	18.828	-	-	19.837	14.093	-	1.978		13.938	15.654	-	72.414	1.496	89.759	98.974	467.909	1134.95	-24.48	-7.179	7.115	-17.424	9.37	-13.839	73.921	74.146	77.278
				-	20.045	-	-	-17.252	-16.976	-	-14.142		8.86	-759.045	-	-99.982	58.768	39.178	-242.301	-26.573	-80.117	4.059	-3.424	-259.976	23.003	56.314	5.025	-21.177	-6.202	-45.58
	RIGHT most medial point			-	-4.5	-	-	52.25	10.184	-	33.909		8.986	-10.206	-	37.187	-5.008	-49.108	101.46	460.496	-140.169	-95.566	-5.808	-3.495	23.836	18.034	3.029	-38.073	36.027	38.915
				-	33.57	-	-	5.423	11.466	-	3.595		9.701	13.9	-	71.163	-48.363	84.483	47.377	467.604	1135.29	-23.927	-7.302	8.416	-17.462	9.976	-14.453	72.041	76.158	74.991
				-	17.729	-	-	-6.135	-15.936	-	-14.653		10.546	-759.87	-	-103.947	61.091	38.813	-245.02	-25.492	-78.076	6.179	-3.214	-241.681	22.375	57.028	9.974	-22.282	-1.109	-42.853
	Posterior edge of sagittal crest on the midline of interparietal bone			-	16.992	-	-	-5.717	-3.705		44.78		0.114	1.412	-	77.25	-91.554	-9.433	-	-	-108.746	-75.754	-0.185	-49.917	-2.087	29.527	-10.998	-4.506	-9.26	-1.979
				-	28.103	-	-	21.287	19.86		2.939		12.052	4.324	-	22.943	16.369	83.924	-	-	1266.62	-18.312	-7.073	-5.579	-33.317	21.021	-45.921	25.921	-10.617	56.545
				-	-106.744	-	-	91.789	70.659		66.165		66.817	-822.872	-	24.891	95.85	-184.257	-	-	-89.991	-112.462	29.096	-250.654	-57.193	112.561	21.828	178.278	183.167	200.841
	anterior extremity of internasal suture			-	18.197	-	-	1.306	-2.108		46.59		1.535	-3.19	-	80.408	72.069	-4.024	-	-	-109.873	-64.677	0.657	26.868	-0.049	29.788	6.775	0.267	5.092	0.089
				-	28.514	-	-	14.813	13.593		-0.447		8.545	17.918	-	50.617	-52.269	105.727	-	-	1071.57	-41.371	-5.414	12.792	-2.78	13.555	9.184	66.288	82.556	46.098
				-	78.373	-	-	-75.876	-64.329		-56.813		-15.217	-722.99	-	-187.387	80.926	105.063	-	-	-83.535	86.738	-24.854	-250.654	66.286	5.963	-14.013	-94.193	-75.392	-133.119
	Mid 2a-2c point			-	12.8955	-	-	0.5015	-2.034		46.379		-0.057	-1.579	-	76.584	7.41	-4.4685	89.3845	416.512	-109.198	70.86	0.9025	7.5405	0.044	29.299	0.4255	-1.4115	2.1885	0.4105
				-	10.2975	-	-	1.742	5.3065		-6.368		2.694	8.9265	-	72.6185	-21.213	63.929	73.688	435.731	1123.63	45.4345	-1.812	0.377	6.072	15.516	-10.3715	44.2595	51.369	41.1035
				-	40.624	-	-	-27.253	-26.069		-21.904		1.2905	-749.133	-	-98.9515	57.9665	48.3275	-249.862	-38.276	-88.628	13.1245	-7.2655	-250.046	26.7945	44.003	-0.9055	-44.377	-30.405	-64.2525
	infraorbital foramen left			-	34.403	-	-53.912	-23.155	-	-	35.219	17.257	-7.99	5.496	-	99.948	44.232	-36.835	81.169	-373.758	-80.209	-45.259	7.436	14.727	-21.29	39.622	-4.91	-49.696	-45.62	-48.906
				-	-2.258	-	-5.751	-7.43	-	-	-10.355	-3.668	2.083	4.357	-	77.525	-11.706	-53.037	95.153	-424.702	1100.4	-63.47	0.785	-3.751	2.886	20.413	-7.8	26.844	38.596	17.864
				-	58.15	-	-51.765	-41.682	-	-	-30.219	-42.745	-6.889	-740.098	-	-139.576	56.41	69.43	-257.439	-66.864	-114.422	24.865	-11.519	-259.339	34.368	31.945	-9.132	-66.047	-56.244	-84.428
	infraorbital foramen right			-	-12.098	-	-0.905	24.159	-	-	57.483	38.919	7.938	-9.818	-	54.629	24.051	36.611	79.562	-458.975	-138.173	-94.075	-6.461	14.769	20.002	20.073	9.864	49.346	53.075	48.936
				-	12.412	-	6.203	-4.35	-	-	-9.975	-6.034	-2.791	3.612	-	79.782	-49.277	-47.812	52.105	-423.573	1099.94	-62.174	0.593	-1.397	2.132	20.787	-8.312	30.137	42.1	17.112
				-	56.114	-	-50.126	-41.664	-	-	-32.595	-43.694	-6.41	-741.411	-	-137.77	56.708	63.492	-260.017	-63.498	-114.241	29.54	-11.85	-239.755	33.175	31.841	-3.528	-59.978	-46.906	-85.322
	mid 1bOS-1dOS				21.7885		-26.6885	-2.765	-2.2725	33.7425		33.6				79.454	-18.187	-6.959	110.186	416.073
					27.1935		19.7415	19.185	13.777	11.88		12.0405				48.9555	-19.2505	93.314	72.364	466.318
					10.65		-15.6615	-9.293	-5.9595	-2.107		-13.9135				-80.969	78.742	-5.2255	-234.944	5.431
18	labyrinth LSC exit ampulla	x18		not present	poor scan resolution	not present	poor scan resolution	poor scan resolution	poor scan resolution	poor scan resolution	poor scan resolution	poor scan resolution		0.494	poor scan resolution	98.623	poor scan resolution	poor scan resolution	78.8	rostral model only	mesh model only	58.157	8.479	mesh model only	mesh model only	41.412	poor scan resolution	poor scan resolution	poor scan resolution	mesh model only
		y18		-	-	-	-	-	-	-	-	-	-	0.71	-	78.4	-	-	86.563	-	-	52.844	2.068	-	-	32.024	-	-	-
		z18		-	-	-	-	-	-	-	-	-	-	0.5018	-	7.016	-	-	-186.244	-	-	-88.369	23.206	-	-	98.038	-	-	-
19	labyrinth LSC mid-canal	x19		-	-	-	-	-	-	-	-	-	-	0.8612	-	100.762	-	-	77.726	-	-	56.904	9.12	-	-	42.082	-	-	-
		y19		-	-	-	-	-	-	-	-	-	-	-0.3199	-	79.249	-	-	88.43	-	-	53.322	2.72	-	-	33.045	-	-	-
		z19		-	-	-	-	-	-	-	-	-	-	-0.395	-	9.997	-	-	-183.566	-	-	-91.211	24.688	-	-	99.139	-	-	-
20	labyrinth entry LSC into vestibule	x20		-	-	-	-	-	-	-	-	-	-	-0.12	-	97.507	-	-	76.626	-	-	60.25	6.966	-	-	41.015	-	-	-
		y20		-	-	-	-	-	-	-	-	-	-	0.6273	-	79.348	-	-	86.102	-	-	53.966	2.925	-	-	33.864	-	-	-
	LEFT	z20		-	-	-	-	-	-	-	-	-	-	-0.7695	-	10.343	-	-	-183.04	-	-	-91.163	24.99	-	-	99.546	-	-	-
21	labyrinth LSC exit ampulla	x21		not present	poor scan resolution	not present	poor scan resolution	poor scan resolution	poor scan resolution	poor scan resolution	poor scan resolution	poor scan resolution		-0.4933	poor scan resolution	54.147	poor scan resolution	poor scan resolution	78.541	rostral model only	mesh model only	94.615	-8.215	mesh model only	mesh model only	18.108	poor scan resolution	poor scan resolution	poor scan resolution	mesh model only
		y21		-	-	-	-	-	-	-	-	-	-	0.7133	-	78.861	-	-	53.574	-	-	52.734	1.672	-	-	32.242	-	-	-	-
		z21		-	-	-	-	-	-	-	-	-	-	0.4978	-	5.695	-	-	-188.291	-	-	-85.805	23.355	-	-	97.866	-	-	-	-
22	labyrinth LSC mid-canal	x22		-	-	-	-	-	-	-	-	-	-	-0.8558	-	53.693	-	-	77.593	-	-	96.096	-8.894	-	-	17.688	-	-	-	-
		y22		-	-	-	-	-	-	-	-	-	-	-0.2955	-	80.492	-	-	51.901	-	-	53.257	2.278	-	-	33.216	-	-	-	-
		z22		-	-	-	-	-	-	-	-	-	-	-0.4246	-	8.553	-	-	-186.6	-	-	-88.438	24.609	-	-	98.85	-	-	-	-
23	labyrinth LSC entry vestibule	x23		-	-	-	-	-	-	-	-	-	-	-0.1558	-	56.03	-	-	76.596	-	-	93.124	-6.536	-	-	18.796	-	-	-	-
		y23		-	-	-	-	-	-	-	-	-	-	-0.6355	-	80.527	-	-	53.813	-	-	53.886	2.401	-	-	34.009	-	-	-	-
	RIGHT	z23		-	-	-	-	-	-	-	-	-	-	0.7563	-	9.144	-	-	-184.745	-	-	-88.722	24.861	-	-	99.391	-	-	-	-
